# Supplementary material for: Gamma-glutamyl-transpeptidase to platelet ratio is not superior to APRI,FIB-4 and RPR for diagnosing liver fibrosis in CHB patients in China
Source: Sci Rep. 2017 Aug 17;7:8543. doi: 10.1038/s41598-017-09234-w (PMC5561053; doi:10.1038/s41598-017-09234-w)
Supplement: Supplementary file 2 — Supplementary Dataset 1 [file 41598_2017_9234_MOESM2_ESM.xls]

## Sheet: RAW DATA
Patient ID	Inflammation grade	Fibrosis stage	HBeAg	APRI	FIB4	NLR	AAR	GPR	RPR
101742	2	1	1	0.434783	0.656168	2.14516	0.705882	0.188406	0.0876812
97905	2	4	0	0.391566	1.63294	2.42609	1.13043	0.638554	0.0753012
87369	2	0	1	8.02817	4.63088	1.06145	0.604775	9.40845	0.177465
64245	3	2	1	2.2931	1.62485	1.63636	0.496269	0.386207	0.0813793
63836	3	3	1	0.770833	1.30048	1.78571	0.973684	0.966667	0.101667
88701	2	0	1	0.27512	0.688255	2.26481	0.657143	0.15311	0.0617225
99729	4	4	1	2.66	2.69973	1.66049	1.26667	2.768	0.1024
100177	3	4	0	0.514286	1.41645	1.12109	0.923077	3.40571	0.0971429
103007	4	3	1	0.562914	1.56347	1.60952	0.809524	0.437086	0.0774834
100571	2	3	1	0.423387	1.76304	2.05594	0.875	0.306452	0.0943548
99104	2	4	0	0.306452	1.20218	1.7574	0.863636	0.245161	0.0774194
101245	2	2	1	0.625	0.87646	2.88485	0.618182	0.75	0.0919118
86470	3	3	1	0.940476	1.19794	1.23333	0.692982	2.64762	0.0590476
96551	2	4	0	0.490506	1.19682	2.1457	0.72093	0.303797	0.0721519
85734	3	3	0	1.03825	1.43507	2.34783	0.410811	0.480874	0.0612022
64782	1	1	0	1.08696	1.14753	2.29412	0.612245	0.251208	0.0550725
99633	2	3	1	4.88372	7.6161	9.9058	1.76842	3.83721	0.139535
84527	4	1	1	3.86194	3.90324	3.61017	0.598266	4.34328	0.0850746
102380	3	4	0	1.2037	4.63896	2.55844	1.11429	1.60494	0.165432
96566	2	3	0	0.376344	1.10497	4.56522	0.682927	0.311828	0.061828
102083	2	1	1	0.288018	1.01673	1.68132	0.961538	0.156682	0.0580645
101733	3	4	1	1.09223	2.56882	1.16667	0.803571	0.485437	0.112621
81242	4	4	0	1.83566	8.20934	3.20225	5.25	2.37762	0.086014
78092	3	2	1	0.638489	0.412256	2.05294	0.180662	2.07194	0.0406475
87754	2	2	1	0.828488	0.775738	2.37981	0.780822	0.232558	0.069186
97948	2	1	0	0.899471	2.25011	1.63584	0.764045	0.306878	0.0613757
69657	1	0	1	0.121681	0.438053	2.29565	1.22222	0.0707965	0.05
84371	3	3	1	0.0907821	0.220968	1.98413	0.371429	0.0893855	0.0497207
87735	2	1	0	0.251572	0.298796	1.52709	0.533333	0.132075	0.0345912
65746	3	2	1	0.935961	0.688227	1.5	0.327586	0.965517	0.0640394
86945	3	1	1	0.803571	1.32385	1.55914	0.495413	1.59524	0.0744048
96948	2	4	1	0.792683	1.83848	1.70992	0.78	1.82114	0.104878
81038	4	4	1	2.14744	4.08013	1.09959	1.04688	1.64103	0.173077
69408	2	3	0	0.683761	1.69573	2.03401	1.28	1.11111	0.102564
102116	3	3	0	0.841121	2.26275	1.01596	0.923077	3.15888	0.114953
98389	2	2	0	0.348101	1.36995	2.38125	1.65	0.28692	0.050211
95844	3	4	1	1.57609	2.57374	1.10417	0.537037	5	0.271739
101649	2	1	0	0.552147	1.59391	2.02362	0.75	0.319018	0.0730061
93682	2	2	0	0.411765	1.51817	0.981818	1.07692	0.282353	0.0747059
97932	2	1	0	0.25	1.31928	1.01176	0.85	0.247059	0.0664706
69153	4	4	0	1.07639	2.82671	1.8342	0.794872	1.5	0.163889
65456	4	4	0	1.45833	3.35263	1.7	0.903226	1.125	0.264583
83654	3	3	1	0.507075	1.26707	2.256	1.04878	0.424528	0.0481132
85655	3	1	0	0.542169	0.826334	1.8	0.666667	0.614458	0.0686747
70531	2	3	1	0.833333	1.18746	1.26901	0.352518	1.21088	0.0782313
101353	2	0	0	0.267857	0.759588	2.07042	0.782609	0.27381	0.0714286
93989	2	1	1	0.635593	1.05769	1	0.576923	3.38983	0.107627
99636	3	4	0	0.39548	1.48915	2.89404	1.07692	0.723164	0.0661017
91892	1	0	1	0.425764	0.705552	0.754647	0.795918	0.139738	0.0694323
110315	2	1	0	0.248756	0.739438	2.60976	0.5	0.587065	0.0572139
101461	3	3	1	2.21037	2.75249	1.48819	0.519713	0.47561	0.0731707
90994	2	3	0	1.88776	1.61874	1.09906	0.404372	0.55102	0.114286
89451	2	3	0	0.397059	0.926672	3.24342	0.574468	0.576471	0.07
90910	2	1	1	0.527344	1.56051	3.06306	0.72973	1.60938	0.0890625
99716	2	3	1	0.414439	0.750803	1.19502	0.756098	0.331551	0.0620321
85481	2	2	0	0.645833	3.13275	3.46875	1.82353	0.25	0.115833
97262	2	3	0	1.25	6.54654	4.2973	1.14286	1.5	0.258333
97495	2	2	1	0.223005	0.703662	1.65663	0.863636	0.215962	0.0525822
89203	2	0	1	0.420354	0.51065	0.833333	0.447059	0.336283	0.0504425
85066	2	0	1	0.882353	0.631734	1.28571	0.312796	0.427807	0.0631016
100883	2	2	1	0.27907	0.558553	1.51613	0.888889	0.12093	0.0534884
99892	2	2	1	0.418552	0.511343	2.30645	0.552239	0.226244	0.0488688
90991	2	1	1	4.62121	2.24609	3.53125	0.574388	2.2303	0.0678788
101459	2	0	1	0.352113	0.672249	0.710247	0.625	0.267606	0.0838028
95014	2	1	0	0.216895	0.870879	2.19249	0.904762	0.310502	0.052968
96659	2	3	0	0.591518	2.00804	0.993243	1.35897	0.633929	0.0535714
101244	2	0	0	0.175439	1.05341	1.74882	1.33333	0.0789474	0.0561404
91891	2	3	1	0.803571	0.864249	1.48889	0.737705	0.185714	0.0835714
85201	4	4	0	0.427807	1.05168	1.59107	0.52459	0.59893	0.0625668
101146	3	4	1	0.711921	1.60375	1.27815	0.811321	0.821192	0.0788079
65854	4	4	1	1.08824	1.54791	1.38889	0.596774	1.38824	0.143529
84712	4	4	0	21.9773	11.5076	1.45926	0.985729	2.47273	0.0981818
100601	2	4	1	0.784884	3.14019	1.47518	1.125	1.32558	0.153488
98017	1	4	0	0.683962	2.62907	6.67647	1.11538	0.283019	0.117925
98932	3	4	0	1.05634	1.67315	0.246753	0.6	1.07042	0.169014
80208	2	3	0	1.71053	6.5642	2.42222	1.625	0.947368	0.352632
80796	4	4	1	2.8267	1.35197	1.35409	0.537838	1.70455	0.0704545
69145	4	4	0	1.16438	3.07034	1.51007	0.971429	1.91781	0.150685
97185	2	4	0	0.727848	3.26857	2.05263	0.958333	1.24051	0.146835
100546	2	4	0	0.669014	1.71947	1.60204	0.678571	1.60563	0.164789
90700	3	4	0	0.794118	3.7091	3.43	1.17391	3.29412	0.142353
85580	4	4	1	0.747863	3.48058	2.58559	1.45833	0.666667	0.107692
85004	3	4	0	1.675	1.88254	2.37008	0.587719	1.58	0.12
99757	3	4	1	2.17593	4.7193	1.15517	0.783333	4	0.214815
100817	2	4	0	1.5625	3.32606	3.77143	0.769231	2.10417	0.128125
100657	2	4	0	1.01648	2.73047	1.27027	0.902439	1.64835	0.135165
79580	2	4	0	0.535714	2.26816	3.29487	1.22222	0.168831	0.0792208
86280	2	0	0	0.534351	2.00734	2.08943	1.4	0.259542	0.127481
95620	1	0	1	0.18018	0.676864	1.54375	0.8	0.207207	0.05
70613	3	3	1	0.745033	0.842909	1.34857	0.625	0.251656	0.0774834
66940	3	3	0	0.833333	1.48476	0.772727	0.623188	1.1938	0.0844961
66940	2	2	0	1.00275	3.17813	1.72864	3.17391	0.120879	0.0631868
96894	4	4	1	4.05405	5.31193	0.910828	0.952381	2.05405	0.364865
101098	3	3	1	0.309278	0.541853	1.53276	0.631579	0.670103	0.0670103
68674	2	3	1	0.923077	2.31131	2.75194	0.888889	0.169231	0.0815385
101123	2	3	0	0.344828	1.43047	2.61667	1.11111	0.303448	0.0875862
98088	3	3	0	1.28049	6.46763	0.862069	1.44828	0.414634	0.159756
65188	2	3	0	0.188849	0.256432	0.730769	0.5	0.661871	0.0478417
67393	1	0	0	0.247642	0.594557	1.28571	0.552632	0.103774	0.0580189
99958	2	4	1	0.388514	1.4934	1.81657	0.884615	0.648649	0.0844595
68405	3	3	1	2.18045	2.86852	1.26923	0.544601	1.14286	0.0954887
101342	2	3	0	1	3.21331	1.34459	1.13333	0.494118	0.147059
78776	2	2	0	0.766667	0.903525	4.11017	0.638889	0.2	0.0806667
85682	3	1	0	0.133452	0.453116	1.63905	0.789474	0.128114	0.0434164
99894	3	4	1	0.803571	2.18219	1.21429	1.09091	0.482143	0.0964286
64929	2	2	1	0.779703	0.710394	2.13636	0.741176	0.237624	0.0594059
79314	2	3	0	0.708661	1.20704	0.988439	0.679245	0.661417	0.103937
67631	4	4	1	1.17241	1.88659	1.64706	0.623853	0.910345	0.0889655
101387	4	3	1	0.735294	0.731391	1.15819	0.404412	0.481283	0.0679144
86024	2	1	0	0.385802	1.89043	2.09677	1.5625	0.17284	0.0950617
70533	3	4	1	0.954545	1.75949	0.886525	0.617647	1.90909	0.1
99153	2	1	1	0.494505	1.06825	2.05422	0.857143	0.241758	0.0642857
97818	2	4	0	0.314136	1.11238	1.63359	0.888889	0.293194	0.0774869
66597	2	4	0	5.07576	5.17807	1.9375	0.603604	7.66667	0.169697
82715	3	4	0	0.919118	2.88628	2.87963	1.66667	0.338235	0.0875
68170	4	4	0	2.18023	5.08398	3.61111	1.15385	3.62791	0.169767
68641	3	4	1	0.295455	0.591423	3.28866	1.13043	0.263636	0.0572727
97162	2	4	1	0.410448	1.71969	2.5	1.04762	0.820896	0.0873134
85630	3	4	1	1.73469	3.32854	1.76577	0.772727	3.57143	0.133673
102626	2	4	0	0.779817	2.79444	2.12644	0.971429	0.770642	0.114679
81524	4	4	1	1.2625	1.65943	1.68269	1.13483	2.92	0.077
102637	2	1	0	0.518519	0.80979	1.3937	0.682927	0.340741	0.0866667
90947	2	2	0	0.620567	1.97709	1.33333	0.853659	0.340426	0.0843972
67258	2	3	0	0.202206	0.627382	1.35	0.916667	0.485294	0.0459559
81321	2	1	0	0.253807	0.832487	1.78283	0.8	0.456853	0.057868
99385	1	0	0	0.290179	0.501784	2.21019	0.577778	0.410714	0.0553571
96464	3	3	1	1.08025	4.35394	1.66061	1.09375	0.567901	0.14321
70379	3	3	0	0.815217	2.46598	2.24051	0.810811	0.543478	0.117391
70607	2	4	0	0.377907	1.97977	1.6303	1.52941	0.453488	0.0633721
81319	4	4	0	0.230263	0.593238	1.39888	0.424242	0.960526	0.0763158
69147	3	4	0	0.541237	1.7336	1.392	0.636364	1.29897	0.117526
100469	4	4	0	6.10687	6.63475	1.20161	0.701754	2	0.0969466
101258	2	4	0	0.451128	1.3053	1.57339	0.648649	0.421053	0.093985
67497	4	4	0	1.81973	2.84328	0.909091	0.708609	1.68707	0.0829932
100465	2	4	1	0.296443	0.940307	1.60289	0.697674	0.940711	0.0490119
99057	2	4	0	0.348485	1.34601	1.53333	0.793103	0.30303	0.0721212
79073	4	4	1	2.14789	3.5687	1.28	0.859155	10.2817	0.161972
100867	2	4	0	0.816327	2.26408	4.64103	1.23077	0.489796	0.330612
98648	2	4	1	0.705128	1.89411	1.23333	0.804878	1.55556	0.106838
98036	1	1	1	0.376214	1.05565	1.82979	0.72093	0.339806	0.0567961
98238	3	4	0	2.98544	5.38793	1.29	2.15789	0.504854	0.0411003
69442	1	0	1	0.397196	0.848006	2.51701	0.790698	0.17757	0.0523364
102627	2	3	1	1.03053	1.06292	1.88843	0.574468	0.641221	0.0961832
98600	3	4	1	0.802469	2.34257	1.71901	1.13043	0.320988	0.162963
99572	1	0	1	0.259009	0.613825	1.85784	0.589744	0.261261	0.0509009
102156	2	1	0	0.531915	2.20657	3	1.11111	0.382979	0.16383
82890	2	1	1	0.323129	0.967807	3.06757	1.26667	0.163265	0.0755102
65811	2	2	0	0.525292	0.3098	1.71429	0.293478	1.36965	0.0490272
98256	3	3	1	0.581897	1.47377	1.9085	0.613636	1.17241	0.100862
91035	2	0	1	0.469697	0.911894	1.00515	0.596154	0.290909	0.0654545
65412	1	1	1	0.408163	0.557143	0.866667	0.774194	0.29932	0.0748299
82809	3	3	1	0.722656	1.04587	1.84314	0.840909	0.359375	0.09375
82346	2	2	0	0.968992	2.51506	2.36975	1.31579	0.635659	0.0875969
101369	3	3	0	0.57047	2.43249	1.84516	1.54545	0.442953	0.0845638
84651	4	3	0	1.63889	2.39864	1.29787	0.357576	3.4	0.114444
101614	2	3	0	0.676692	1.29555	1.67164	0.467532	1.18797	0.093985
87961	2	0	0	0.155556	0.668889	1.59901	0.875	0.115556	0.0644444
88738	2	0	1	0.188822	0.347432	3.44512	1	0.217523	0.0697885
99580	2	3	0	0.493421	1.11364	1.72523	0.697674	0.447368	0.0763158
69780	1	1	1	0.614286	0.884571	1.27083	0.43	0.491429	0.0702857
87037	2	0	0	0.42328	0.600999	1.42703	0.914286	0.338624	0.0640212
65815	1	0	1	0.433071	0.424321	1.625	0.814815	0.0944882	0.0472441
69094	1	0	1	0.521472	0.973465	5.416	0.68	0.134969	0.0693252
69541	3	2	0	0.515152	1.03875	1.40226	0.666667	0.218182	0.0648485
88931	1	0	1	0.408163	0.953857	1.46154	0.8	0.258503	0.077551
65878	3	3	1	0.607639	0.600952	1.72727	0.660377	1.01389	0.0868056
91989	1	0	0	1.13757	1.40466	1.59641	0.632353	2.13757	0.0597884
81890	2	2	0	0.719697	2.76124	3.21311	1.65217	0.30303	0.0886364
94123	2	1	1	0.559441	1.51166	1.60784	1.06667	0.167832	0.0832168
88952	2	0	1	0.325444	0.784313	2.54872	0.733333	0.272189	0.0692308
70570	3	4	1	0.422374	0.461903	0.806647	0.627119	0.283105	0.0515982
96600	2	0	1	0.382979	0.525228	1.90526	0.734694	0.153191	0.0510638
85885	2	1	1	0.954198	1.53236	1.22831	0.657895	1.05344	0.0931298
82552	2	3	1	0.229469	0.487984	0.926702	0.558824	0.251208	0.052657
99152	2	0	1	0.310078	1.34628	2.11538	1.45455	0.232558	0.114729
81559	2	2	0	0.345912	1.51013	2.77778	1.29412	0.27673	0.0836478
88444	2	1	1	0.377155	0.657593	1.0504	0.460526	0.267241	0.0530172
85198	3	2	1	10.7717	6.99321	1.33871	0.988317	4.48571	0.0751553
95630	3	3	1	0.55814	0.624019	1.39382	0.6	0.67907	0.0544186
96608	2	2	1	0.582192	2.32244	2.40411	0.971429	0.739726	0.0856164
78191	4	4	1	1.91111	1.12257	1.21702	0.441026	4.76444	0.0537778
98658	3	4	1	1.90678	4.53213	5.69863	0.661765	5.01695	0.211864
69431	4	4	0	0.780142	2.04687	1.4532	1.07317	1.98582	0.0808511
65049	2	4	0	0.268293	0.79485	1.33333	0.52381	0.341463	0.0560976
68287	3	4	0	1.66667	4.77778	1.06667	1.11111	0.866667	0.216667
82649	4	4	1	1.36792	0.984654	1.16746	0.450777	1.25786	0.0748428
78958	4	4	1	0.625	1.49149	1.57627	1.44444	0.448718	0.075
96781	2	4	1	1.36139	3.29596	1.544	0.774648	0.435644	0.113861
81733	4	4	1	2.27041	1.92774	2.14737	0.511494	6.12245	0.120408
64467	2	3	0	1.97531	5.69345	1.27273	1.64103	0.617284	0.159259
65456	4	4	1	1.80556	1.89221	1.54762	0.65	1.1746	0.107143
79069	4	4	1	1.53614	5.086	0.778626	1.2439	1.25301	0.128916
66017	4	4	0	1.16541	2.44867	0.944444	0.632653	0.571429	0.0879699
66287	3	4	1	2.91379	5.78258	1.3125	2.6	1.31034	0.0972414
97979	3	3	1	1.20382	1.30092	3.08772	0.506702	0.415287	0.077707
69332	2	2	1	0.340074	0.822629	1.46635	1.32143	0.0955882	0.0617647
64248	4	4	1	4.43662	5.98266	1.96	1.7027	1.66197	0.253521
84322	3	3	0	0.552764	2.02701	2.1165	2	0.351759	0.0522613
70569	3	3	0	0.985401	1.33699	1.51309	0.606742	1.37226	0.0773723
68104	1	0	0	0.346535	1.30063	1.45455	1.21739	0.108911	0.0643564
70934	4	4	1	7.71053	4.40731	1.12048	0.820728	4.69474	0.116842
65617	2	0	1	0.958647	1.22098	1.88889	0.50495	0.571429	0.0917293
65559	3	3	0	0.37037	0.937279	1.54167	0.631579	2.61728	0.082716
70555	3	4	1	1.8	5.52104	2.2446	1.2	1	0.248
68171	2	1	1	0.752551	2.17909	1.13793	0.951613	0.336735	0.0637755
64414	1	1	0	0.461538	1.12336	2.27778	0.923077	0.635897	0.0574359
65681	2	1	0	0.397727	1.09201	2.2	0.807692	1.36364	0.0977273
70704	1	1	1	0.327869	0.917029	1.90909	0.857143	0.338798	0.0743169
66056	3	3	1	0.733696	2.32015	1.35714	0.675	2.23913	0.128261
65703	3	4	0	0.486577	1.42138	2.58889	0.966667	0.241611	0.0832215
86923	2	0	1	0.52139	0.62768	1.78182	0.565217	0.491979	0.0636364
70978	1	0	1	0.29321	0.513563	1.18125	0.826087	0.0864198	0.0635802
64726	4	3	1	4.0625	3.62356	1.36842	0.646409	3.5	0.159722
80797	2	1	1	0.748503	2.32879	1.25217	1.5625	0.251497	0.0700599
68701	2	3	1	0.497312	0.723695	2.18391	0.544118	0.473118	0.0602151
98255	4	4	1	0.868644	2.70233	1.92547	0.953488	1.62712	0.0991525
64573	4	4	0	1.25	3.83333	1.71429	1	2.30556	0.181944
64600	3	3	1	2.21338	3.14936	1.23529	0.908497	0.458599	0.0789809
81940	2	3	0	0.521739	2.60468	3.46099	1.84615	0.382609	0.101739
79497	4	3	1	4.02108	2.75146	1.6625	0.385838	1.59036	0.0686747
87353	2	1	0	1.12903	2.38809	1.83065	0.531646	0.989247	0.124731
67067	3	3	1	2.31164	2.16087	1.68421	0.417957	1.86301	0.0815068
63889	4	4	1	2.70588	4.46111	1.1	1.08235	2.25882	0.143529
69583	1	0	0	0.603448	2.21721	1.80405	0.583333	1.13793	0.2
65182	4	3	1	2.99505	2.52784	1.64286	0.526087	3.32673	0.126733
102212	2	2	1	0.341981	0.9214	1.37624	1.07407	0.198113	0.0575472
95336	2	0	0	0.420561	0.699411	1.73611	0.642857	0.261682	0.126168
88205	3	1	0	1.10619	1.20242	3.08571	0.641026	0.619469	0.106195
93818	2	2	0	0.247253	0.775315	2.47692	1.63636	0.10989	0.0697802
96606	3	3	1	0.272989	1.0297	1.49153	1.46154	3.26437	0.0689655
82428	2	1	1	0.727554	0.621864	1.11656	0.886792	0.278638	0.0504644
66971	4	4	0	0.515203	1.04686	2.4	0.743902	0.452703	0.0378378
101799	2	2	1	0.397351	0.493313	2.23118	0.8	0.198675	0.081457
71711	2	2	1	0.534483	0.980306	2.11034	0.775	0.151724	0.0710345
102619	3	4	1	0.35061	0.773519	0.881543	0.605263	0.841463	0.0792683
90941	2	1	1	0.833333	1.19753	2.28272	0.48	0.287037	0.0518519
83264	4	2	0	3.14706	4.73125	1.59524	0.465217	9.90588	0.143529
102393	2	1	1	0.35	0.760282	1.26978	0.491228	0.48	0.0615
67015	3	3	0	0.369822	0.488884	1.11111	0.324675	0.414201	0.0715976
94643	2	1	1	0.416667	0.892218	3.40113	0.605263	0.304348	0.084058
102434	2	1	0	1.38158	0.900592	2.57343	0.516393	1.89474	0.107018
78448	3	2	1	1.08607	0.736951	3.16571	0.381295	0.409836	0.0983607
95417	1	0	1	0.227273	0.349909	1.97605	0.777778	0.190476	0.0484848
69510	3	3	1	0.951087	0.73102	0.610169	0.448718	0.923913	0.0684783
101856	2	3	0	0.244186	2.41732	1.84324	10.5	0.446512	0.0530233
93112	2	2	0	1.08871	3.70344	3.38318	0.964286	0.516129	0.190323
95697	2	0	1	0.889423	1.58469	1.34884	0.536232	0.615385	0.118269
97106	2	3	0	0.358696	0.451914	3.05298	0.52381	0.252174	0.0543478
71773	2	2	1	0.257202	0.473251	2.66667	1	0.106996	0.0444444
68272	2	2	1	0.575758	0.679127	0.85	0.826087	0.254545	0.070303
78587	3	3	1	10.0217	3.19344	1.44134	0.537296	1.53913	0.0513043
64928	3	3	1	2.23485	4.04863	1.28571	0.686047	4.87879	0.174242
69743	4	3	1	0.595238	1.58114	2.11392	0.75	0.365079	0.0936508
65799	2	1	1	1.82243	2.22204	1.73684	0.78392	1.00935	0.0542056
68098	4	4	1	1.25	3.14032	1.25	0.821429	1.36957	0.133696
92044	2	3	1	2.14623	2.94341	1.17085	0.636364	1.03774	0.106604
